# Supplementary material for: Influence of Intrinsic Physicochemical Properties of Agroforestry Waste on Its Pyrolysis Characteristics and Behavior
Source: Materials (Basel). 2022 Dec 26;16(1):222. doi: 10.3390/ma16010222 (PMC9822187; doi:10.3390/ma16010222)
Supplement: Supplementary file 1 [file materials-16-00222-s001.zip]

Archive with 1 entries (1 files):
- materials-2033328-supplementary.pdf
